# Supplementary material for: Transmitting silks of maize have a complex and dynamic microbiome
Source: Sci Rep. 2021 Jun 24;11:13215. doi: 10.1038/s41598-021-92648-4 (PMC8225909; doi:10.1038/s41598-021-92648-4)
Supplement: Supplementary file 2 — Supplementary Dataset S1. [file 41598_2021_92648_MOESM2_ESM.xlsx]

## Sheet: Dataset 1a (Silk tip tissues)
Dataset 1a. Summary of taxa that significantly changed in their read counts upon Fg infection calculated at each taxonomic level of TSM. The statistical calculations were performed at different taxonomical levels of TSM using White’s non-parametric t-test for silk tip tissues in 2016 and 2017.
Phylum
2016	#OTU ID	C: mean rel. freq. (%)	C: std. dev. (%)	Fg: mean rel. freq. (%)	Fg: std. dev. (%)	p-values	p-values (corrected)	Difference between means	95.0% lower CI	95.0% upper CI	Note	16T1	16T1: parent seq. count	16T1: rel. freq. (%)	16T10	16T10: parent seq. count	16T10: rel. freq. (%)	16T13	16T13: parent seq. count	16T13: rel. freq. (%)	16T14	16T14: parent seq. count	16T14: rel. freq. (%)	16T16	16T16: parent seq. count	16T16: rel. freq. (%)	16T17	16T17: parent seq. count	16T17: rel. freq. (%)	16T19	16T19: parent seq. count	16T19: rel. freq. (%)	16T20	16T20: parent seq. count	16T20: rel. freq. (%)	16T21	16T21: parent seq. count	16T21: rel. freq. (%)	16T26	16T26: parent seq. count	16T26: rel. freq. (%)	16T27	16T27: parent seq. count	16T27: rel. freq. (%)	16T28	16T28: parent seq. count	16T28: rel. freq. (%)	16T3	16T3: parent seq. count
	D_0__Bacteria;D_1__Actinobacteria	2.00293	3.88036	0.132322	0.615399	0.000999001	0.0034965	1.87061	0.742728	3.1984		61	17387	0.350837	0	698	0	39	25354	0.153822	29	1133	2.55958	7	15131	0.0462626	6	2255	0.266075	8	1936	0.413223	1399	12565	11.1341	23	22251	0.103366	61	20490	0.297706	55	11727	0.469003	1032	5693	18.1275	24	2276
	D_0__Bacteria;D_1__Firmicutes	3.47899	3.73745	1.12137	3.07349	0.003996	0.00932401	2.35762	0.895154	3.88065		87	17387	0.500374	13	698	1.86246	1171	25354	4.6186	121	1133	10.6796	551	15131	3.64153	73	2255	3.23725	70	1936	3.6157	319	12565	2.5388	26	22251	0.116849	237	20490	1.15666	75	11727	0.63955	136	5693	2.3889	144	2276
	D_0__Bacteria;D_1__Proteobacteria	86.1337	13.5723	95.1246	5.23342	0.000999001	0.003885	-8.99096	-13.4735	-4.8034		16944	17387	97.4521	581	698	83.2378	24021	25354	94.7424	863	1133	76.1695	13354	15131	88.2559	2125	2255	94.235	1652	1936	85.3306	6582	12565	52.3836	22074	22251	99.2045	19524	20490	95.2855	11255	11727	95.9751	2386	5693	41.9111	2065	2276
2017	#OTU ID	C: mean rel. freq. (%)	C: std. dev. (%)	Fg: mean rel. freq. (%)	Fg: std. dev. (%)	p-values	p-values (corrected)	Difference between means	95.0% lower CI	95.0% upper CI	Note	17T1	17T1: parent seq. count	17T1: rel. freq. (%)	17T10	17T10: parent seq. count	17T10: rel. freq. (%)	17T16	17T16: parent seq. count	17T16: rel. freq. (%)	17T18	17T18: parent seq. count	17T18: rel. freq. (%)	17T20	17T20: parent seq. count	17T20: rel. freq. (%)	17T22	17T22: parent seq. count	17T22: rel. freq. (%)	17T24	17T24: parent seq. count	17T24: rel. freq. (%)	17T26	17T26: parent seq. count	17T26: rel. freq. (%)	17T27	17T27: parent seq. count	17T27: rel. freq. (%)	17T28	17T28: parent seq. count	17T28: rel. freq. (%)	17T29	17T29: parent seq. count	17T29: rel. freq. (%)	17T33	17T33: parent seq. count	17T33: rel. freq. (%)	17T34	17T34: parent seq. count
	D_0__Bacteria;D_1__Actinobacteria	2.77024	3.03173	0.368074	1.1522	0.000999001	0.00291375	2.40217	1.38295	3.41127		62	671	9.23994	18	867	2.07612	3	1023	0.293255	27	419	6.44391	184	44462	0.413837	29	2956	0.981055	97	1068	9.0824	34	16378	0.207596	25	626	3.99361	92	1130	8.14159	32	15654	0.204421	75	900	8.33333	20	1075
	D_0__Bacteria;D_1__Chloroflexi	1.80589	4.0587	0.298222	1.54141	0.023976	0.0441664	1.50767	0.251086	2.97684		30	671	4.47094	0	867	0	0	1023	0	0	419	0	6	44462	0.0134947	18	2956	0.608931	13	1068	1.21723	0	16378	0	0	626	0	0	1130	0	4	15654	0.0255526	2	900	0.222222	0	1075
	D_0__Bacteria;D_1__Firmicutes	10.3747	9.09819	2.39686	6.66002	0.000999001	0.00268962	7.97787	4.6626	11.2073		103	671	15.3502	77	867	8.8812	222	1023	21.7009	41	419	9.7852	536	44462	1.20552	147	2956	4.97294	193	1068	18.0712	54	16378	0.329711	141	626	22.524	257	1130	22.7434	43	15654	0.27469	183	900	20.3333	167	1075
	D_0__Bacteria;D_1__Proteobacteria	77.3243	15.2037	93.2728	9.23182	0.000999001	0.00317864	-15.9485	-21.3064	-11.0832		377	671	56.1848	690	867	79.5848	681	1023	66.5689	283	419	67.5418	42858	44462	96.3924	2520	2956	85.2503	577	1068	54.0262	16264	16378	99.3039	446	626	71.246	781	1130	69.115	15425	15654	98.5371	595	900	66.1111	824	1075
Class
2016	#OTU ID	C: mean rel. freq. (%)	C: std. dev. (%)	Fg: mean rel. freq. (%)	Fg: std. dev. (%)	p-values	p-values (corrected)	Difference between means	95.0% lower CI	95.0% upper CI	Note	16T1	16T1: parent seq. count	16T1: rel. freq. (%)	16T10	16T10: parent seq. count	16T10: rel. freq. (%)	16T13	16T13: parent seq. count	16T13: rel. freq. (%)	16T14	16T14: parent seq. count	16T14: rel. freq. (%)	16T16	16T16: parent seq. count	16T16: rel. freq. (%)	16T17	16T17: parent seq. count	16T17: rel. freq. (%)	16T19	16T19: parent seq. count	16T19: rel. freq. (%)	16T20	16T20: parent seq. count	16T20: rel. freq. (%)	16T21	16T21: parent seq. count	16T21: rel. freq. (%)	16T26	16T26: parent seq. count	16T26: rel. freq. (%)	16T27	16T27: parent seq. count	16T27: rel. freq. (%)	16T28	16T28: parent seq. count	16T28: rel. freq. (%)	16T3	16T3: parent seq. count
	D_0__Bacteria;D_1__Actinobacteria;D_2__Actinobacteria	1.0937	1.91634	0.0191317	0.0380065	0.000999001	0.00261029	1.07457	0.548298	1.74568		61	17387	0.350837	0	698	0	36	25354	0.141989	26	1133	2.29479	7	15131	0.0462626	6	2255	0.266075	8	1936	0.413223	514	12565	4.09073	23	22251	0.103366	61	20490	0.297706	55	11727	0.469003	168	5693	2.95099	8	2276
	D_0__Bacteria;D_1__Firmicutes;D_2__Bacilli	2.5424	2.95937	1.07353	3.04341	0.026973	0.0496549	1.46887	0.12452	2.71921		52	17387	0.299074	11	698	1.57593	1135	25354	4.47661	96	1133	8.47308	551	15131	3.64153	45	2255	1.99557	70	1936	3.6157	94	12565	0.74811	15	22251	0.0674127	228	20490	1.11274	17	11727	0.144965	99	5693	1.73898	96	2276
	D_0__Bacteria;D_1__Proteobacteria;D_2__Gammaproteobacteria	78.4991	16.7558	86.6531	14.7906	0.021978	0.0414005	-8.15393	-14.9462	-1.28624		15986	17387	91.9423	496	698	71.0602	23927	25354	94.3717	850	1133	75.0221	12286	15131	81.1975	2071	2255	91.8404	1516	1936	78.3058	5404	12565	43.0084	21502	22251	96.6339	19183	20490	93.6213	8847	11727	75.4413	1757	5693	30.8625	1882	2276
2017	#OTU ID	C: mean rel. freq. (%)	C: std. dev. (%)	Fg: mean rel. freq. (%)	Fg: std. dev. (%)	p-values	p-values (corrected)	Difference between means	95.0% lower CI	95.0% upper CI	Note	17T1	17T1: parent seq. count	17T1: rel. freq. (%)	17T10	17T10: parent seq. count	17T10: rel. freq. (%)	17T16	17T16: parent seq. count	17T16: rel. freq. (%)	17T18	17T18: parent seq. count	17T18: rel. freq. (%)	17T20	17T20: parent seq. count	17T20: rel. freq. (%)	17T22	17T22: parent seq. count	17T22: rel. freq. (%)	17T24	17T24: parent seq. count	17T24: rel. freq. (%)	17T26	17T26: parent seq. count	17T26: rel. freq. (%)	17T27	17T27: parent seq. count	17T27: rel. freq. (%)	17T28	17T28: parent seq. count	17T28: rel. freq. (%)	17T29	17T29: parent seq. count	17T29: rel. freq. (%)	17T33	17T33: parent seq. count	17T33: rel. freq. (%)	17T34	17T34: parent seq. count
	D_0__Bacteria;D_1__Actinobacteria;D_2__Actinobacteria	1.92377	2.3192	0.208093	0.53663	0.000999001	0.002331	1.71567	1.07435	2.42155		48	671	7.1535	14	867	1.61476	3	1023	0.293255	23	419	5.48926	184	44462	0.413837	23	2956	0.778078	26	1068	2.43446	34	16378	0.207596	25	626	3.99361	90	1130	7.9646	29	15654	0.185256	65	900	7.22222	20	1075
	D_0__Bacteria;D_1__Firmicutes;D_2__Bacilli	5.58598	7.20381	2.16535	6.55734	0.01998	0.0343053	3.42062	0.102503	6.26035		43	671	6.40835	39	867	4.49827	20	1023	1.95503	34	419	8.11456	536	44462	1.20552	78	2956	2.6387	27	1068	2.52809	24	16378	0.146538	113	626	18.0511	229	1130	20.2655	41	15654	0.261914	130	900	14.4444	67	1075
	D_0__Bacteria;D_1__Firmicutes;D_2__Clostridia	4.60063	5.82363	0.226619	0.658871	0.000999001	0.00227273	4.37401	2.69238	6.13142		23	671	3.42772	34	867	3.92157	192	1023	18.7683	7	419	1.67064	0	44462	0	63	2956	2.13126	166	1068	15.5431	30	16378	0.183173	28	626	4.47284	28	1130	2.47788	2	15654	0.0127763	53	900	5.88889	100	1075
	D_0__Bacteria;D_1__Proteobacteria;D_2__Alphaproteobacteria	6.90807	6.95122	3.80272	5.60686	0.025974	0.0414673	3.10536	0.39395	5.85061		59	671	8.79285	121	867	13.9562	110	1023	10.7527	30	419	7.1599	524	44462	1.17853	120	2956	4.05954	41	1068	3.83895	684	16378	4.17633	46	626	7.34824	30	1130	2.65487	126	15654	0.804906	47	900	5.22222	91	1075
	D_0__Bacteria;D_1__Proteobacteria;D_2__Gammaproteobacteria	69.7167	18.0623	89.3783	11.3508	0.000999001	0.002457	-19.6616	-26.012	-12.8923		296	671	44.1133	563	867	64.9366	561	1023	54.8387	253	419	60.3819	42321	44462	95.1847	2392	2956	80.9202	525	1068	49.1573	15580	16378	95.1276	400	626	63.8978	751	1130	66.4602	15285	15654	97.6428	545	900	60.5556	733	1075
Order
2016	#OTU ID	C: mean rel. freq. (%)	C: std. dev. (%)	Fg: mean rel. freq. (%)	Fg: std. dev. (%)	p-values	p-values (corrected)	Difference between means	95.0% lower CI	95.0% upper CI	Note	16T1	16T1: parent seq. count	16T1: rel. freq. (%)	16T10	16T10: parent seq. count	16T10: rel. freq. (%)	16T13	16T13: parent seq. count	16T13: rel. freq. (%)	16T14	16T14: parent seq. count	16T14: rel. freq. (%)	16T16	16T16: parent seq. count	16T16: rel. freq. (%)	16T17	16T17: parent seq. count	16T17: rel. freq. (%)	16T19	16T19: parent seq. count	16T19: rel. freq. (%)	16T20	16T20: parent seq. count	16T20: rel. freq. (%)	16T21	16T21: parent seq. count	16T21: rel. freq. (%)	16T26	16T26: parent seq. count	16T26: rel. freq. (%)	16T27	16T27: parent seq. count	16T27: rel. freq. (%)	16T28	16T28: parent seq. count	16T28: rel. freq. (%)	16T3	16T3: parent seq. count
	D_0__Bacteria;D_1__Proteobacteria;D_2__Gammaproteobacteria;D_3__Xanthomonadales	3.7241	3.85483	7.9738	9.70865	0.00899101	0.0171175	-4.24971	-7.51942	-1.22542		170	17387	0.977742	9	698	1.2894	35	25354	0.138045	31	1133	2.7361	2150	15131	14.2092	71	2255	3.14856	237	1936	12.2417	1811	12565	14.4131	73	22251	0.328075	14	20490	0.068326	29	11727	0.247293	203	5693	3.56578	202	2276
2017	#OTU ID	C: mean rel. freq. (%)	C: std. dev. (%)	Fg: mean rel. freq. (%)	Fg: std. dev. (%)	p-values	p-values (corrected)	Difference between means	95.0% lower CI	95.0% upper CI	Note	17T1	17T1: parent seq. count	17T1: rel. freq. (%)	17T10	17T10: parent seq. count	17T10: rel. freq. (%)	17T16	17T16: parent seq. count	17T16: rel. freq. (%)	17T18	17T18: parent seq. count	17T18: rel. freq. (%)	17T20	17T20: parent seq. count	17T20: rel. freq. (%)	17T22	17T22: parent seq. count	17T22: rel. freq. (%)	17T24	17T24: parent seq. count	17T24: rel. freq. (%)	17T26	17T26: parent seq. count	17T26: rel. freq. (%)	17T27	17T27: parent seq. count	17T27: rel. freq. (%)	17T28	17T28: parent seq. count	17T28: rel. freq. (%)	17T29	17T29: parent seq. count	17T29: rel. freq. (%)	17T33	17T33: parent seq. count	17T33: rel. freq. (%)	17T34	17T34: parent seq. count
	D_0__Bacteria;D_1__Firmicutes;D_2__Bacilli;D_3__Bacillales	1.52395	2.32203	0.0736356	0.198414	0.000999001	0.00195638	1.45032	0.834253	2.21513		20	671	2.98063	6	867	0.692042	12	1023	1.17302	0	419	0	380	44462	0.854662	16	2956	0.541272	13	1068	1.21723	10	16378	0.0610575	38	626	6.07029	124	1130	10.9735	14	15654	0.089434	72	900	8	24	1075
	D_0__Bacteria;D_1__Firmicutes;D_2__Clostridia;D_3__Clostridiales	4.60063	5.82363	0.226619	0.658871	0.000999001	0.00207757	4.37401	2.80365	6.25647		23	671	3.42772	34	867	3.92157	192	1023	18.7683	7	419	1.67064	0	44462	0	63	2956	2.13126	166	1068	15.5431	30	16378	0.183173	28	626	4.47284	28	1130	2.47788	2	15654	0.0127763	53	900	5.88889	100	1075
	D_0__Bacteria;D_1__Proteobacteria;D_2__Alphaproteobacteria;D_3__Rhizobiales	2.97406	4.25043	1.26811	2.95833	0.032967	0.046953	1.70595	0.220093	3.46715		20	671	2.98063	54	867	6.22837	81	1023	7.91789	30	419	7.1599	152	44462	0.341865	49	2956	1.65765	36	1068	3.37079	0	16378	0	7	626	1.11821	0	1130	0	41	15654	0.261914	7	900	0.777778	35	1075
	D_0__Bacteria;D_1__Proteobacteria;D_2__Gammaproteobacteria;D_3__Enterobacteriales	49.3092	21.2328	67.4377	23.6458	0.000999001	0.00200654	-18.1285	-27.5681	-7.82025		142	671	21.1624	448	867	51.6724	281	1023	27.4682	195	419	46.5394	39976	44462	89.9105	2025	2956	68.5047	229	1068	21.4419	15523	16378	94.7796	258	626	41.2141	545	1130	48.2301	984	15654	6.28593	336	900	37.3333	574	1075
Family
2016	#OTU ID	C: mean rel. freq. (%)	C: std. dev. (%)	Fg: mean rel. freq. (%)	Fg: std. dev. (%)	p-values	p-values (corrected)	Difference between means	95.0% lower CI	95.0% upper CI	Note	16T1	16T1: parent seq. count	16T1: rel. freq. (%)	16T10	16T10: parent seq. count	16T10: rel. freq. (%)	16T13	16T13: parent seq. count	16T13: rel. freq. (%)	16T14	16T14: parent seq. count	16T14: rel. freq. (%)	16T16	16T16: parent seq. count	16T16: rel. freq. (%)	16T17	16T17: parent seq. count	16T17: rel. freq. (%)	16T19	16T19: parent seq. count	16T19: rel. freq. (%)	16T20	16T20: parent seq. count	16T20: rel. freq. (%)	16T21	16T21: parent seq. count	16T21: rel. freq. (%)	16T26	16T26: parent seq. count	16T26: rel. freq. (%)	16T27	16T27: parent seq. count	16T27: rel. freq. (%)	16T28	16T28: parent seq. count	16T28: rel. freq. (%)	16T3	16T3: parent seq. count
	D_0__Bacteria;D_1__Proteobacteria;D_2__Gammaproteobacteria;D_3__Xanthomonadales;D_4__Xanthomonadaceae	3.4505	3.64732	7.21431	9.65347	0.023976	0.0404372	-3.76381	-7.07655	-0.696417		170	17387	0.977742	9	698	1.2894	35	25354	0.138045	31	1133	2.7361	2150	15131	14.2092	68	2255	3.01552	230	1936	11.8802	1561	12565	12.4234	73	22251	0.328075	14	20490	0.068326	23	11727	0.196129	64	5693	1.12419	193	2276
2017	#OTU ID	C: mean rel. freq. (%)	C: std. dev. (%)	Fg: mean rel. freq. (%)	Fg: std. dev. (%)	p-values	p-values (corrected)	Difference between means	95.0% lower CI	95.0% upper CI	Note	17T1	17T1: parent seq. count	17T1: rel. freq. (%)	17T10	17T10: parent seq. count	17T10: rel. freq. (%)	17T16	17T16: parent seq. count	17T16: rel. freq. (%)	17T18	17T18: parent seq. count	17T18: rel. freq. (%)	17T20	17T20: parent seq. count	17T20: rel. freq. (%)	17T22	17T22: parent seq. count	17T22: rel. freq. (%)	17T24	17T24: parent seq. count	17T24: rel. freq. (%)	17T26	17T26: parent seq. count	17T26: rel. freq. (%)	17T27	17T27: parent seq. count	17T27: rel. freq. (%)	17T28	17T28: parent seq. count	17T28: rel. freq. (%)	17T29	17T29: parent seq. count	17T29: rel. freq. (%)	17T33	17T33: parent seq. count	17T33: rel. freq. (%)	17T34	17T34: parent seq. count
	D_0__Bacteria;D_1__Firmicutes;D_2__Clostridia;D_3__Clostridiales;D_4__Clostridiaceae 1	3.10922	4.50806	0.129872	0.313782	0.000999001	0.00200295	2.97935	1.6701	4.54504		19	671	2.83159	30	867	3.46021	146	1023	14.2717	0	419	0	0	44462	0	23	2956	0.778078	115	1068	10.7678	6	16378	0.0366345	26	626	4.15335	20	1130	1.76991	0	15654	0	34	900	3.77778	68	1075
	D_0__Bacteria;D_1__Proteobacteria;D_2__Gammaproteobacteria;D_3__Enterobacteriales;D_4__Enterobacteriaceae	49.3092	21.2328	67.4377	23.6458	0.001998	0.00390913	-18.1285	-27.3345	-8.24231		142	671	21.1624	448	867	51.6724	281	1023	27.4682	195	419	46.5394	39976	44462	89.9105	2025	2956	68.5047	229	1068	21.4419	15523	16378	94.7796	258	626	41.2141	545	1130	48.2301	984	15654	6.28593	336	900	37.3333	574	1075
Genus
2016	#OTU ID	C: mean rel. freq. (%)	C: std. dev. (%)	Fg: mean rel. freq. (%)	Fg: std. dev. (%)	p-values	p-values (corrected)	Difference between means	95.0% lower CI	95.0% upper CI	Note	16T1	16T1: parent seq. count	16T1: rel. freq. (%)	16T10	16T10: parent seq. count	16T10: rel. freq. (%)	16T13	16T13: parent seq. count	16T13: rel. freq. (%)	16T14	16T14: parent seq. count	16T14: rel. freq. (%)	16T16	16T16: parent seq. count	16T16: rel. freq. (%)	16T17	16T17: parent seq. count	16T17: rel. freq. (%)	16T19	16T19: parent seq. count	16T19: rel. freq. (%)	16T20	16T20: parent seq. count	16T20: rel. freq. (%)	16T21	16T21: parent seq. count	16T21: rel. freq. (%)	16T26	16T26: parent seq. count	16T26: rel. freq. (%)	16T27	16T27: parent seq. count	16T27: rel. freq. (%)	16T28	16T28: parent seq. count	16T28: rel. freq. (%)	16T3	16T3: parent seq. count
	D_0__Bacteria;D_1__Proteobacteria;D_2__Gammaproteobacteria;D_3__Xanthomonadales;D_4__Xanthomonadaceae;D_5__Stenotrophomonas	3.43247	3.64108	7.21399	9.65335	0.013986	0.0238563	-3.78152	-6.74043	-0.97861		161	17387	0.925979	9	698	1.2894	35	25354	0.138045	31	1133	2.7361	2147	15131	14.1894	68	2255	3.01552	230	1936	11.8802	1555	12565	12.3756	73	22251	0.328075	14	20490	0.068326	23	11727	0.196129	64	5693	1.12419	193	2276
2017	#OTU ID	C: mean rel. freq. (%)	C: std. dev. (%)	Fg: mean rel. freq. (%)	Fg: std. dev. (%)	p-values	p-values (corrected)	Difference between means	95.0% lower CI	95.0% upper CI	Note	17T1	17T1: parent seq. count	17T1: rel. freq. (%)	17T10	17T10: parent seq. count	17T10: rel. freq. (%)	17T16	17T16: parent seq. count	17T16: rel. freq. (%)	17T18	17T18: parent seq. count	17T18: rel. freq. (%)	17T20	17T20: parent seq. count	17T20: rel. freq. (%)	17T22	17T22: parent seq. count	17T22: rel. freq. (%)	17T24	17T24: parent seq. count	17T24: rel. freq. (%)	17T26	17T26: parent seq. count	17T26: rel. freq. (%)	17T27	17T27: parent seq. count	17T27: rel. freq. (%)	17T28	17T28: parent seq. count	17T28: rel. freq. (%)	17T29	17T29: parent seq. count	17T29: rel. freq. (%)	17T33	17T33: parent seq. count	17T33: rel. freq. (%)	17T34	17T34: parent seq. count
	D_0__Bacteria;D_1__Proteobacteria;D_2__Alphaproteobacteria;D_3__Rhizobiales;D_4__Rhizobiaceae;D_5__Phyllobacterium	1.16528	2.69893	0.0571656	0.284584	0.000999001	0.00209818	1.10811	0.407604	1.97351		9	671	1.34128	0	867	0	37	1023	3.61681	30	419	7.1599	0	44462	0	29	2956	0.981055	0	1068	0	0	16378	0	7	626	1.11821	0	1130	0	18	15654	0.114987	7	900	0.777778	35	1075
	D_0__Bacteria;D_1__Proteobacteria;D_2__Gammaproteobacteria;D_3__Betaproteobacteriales;D_4__Burkholderiaceae;D_5__Delftia	0.498175	1.11844	2.04923	3.62211	0.00599401	0.0105104	-1.55105	-2.81243	-0.445755		0	671	0	14	867	1.61476	11	1023	1.07527	0	419	0	19	44462	0.0427331	0	2956	0	0	1068	0	0	16378	0	0	626	0	0	1130	0	0	15654	0	0	900	0	0	1075
	D_0__Bacteria;D_1__Proteobacteria;D_2__Gammaproteobacteria;D_3__Enterobacteriales;D_4__Enterobacteriaceae;__	32.7307	19.4231	43.9833	19.5939	0.010989	0.0185778	-11.2526	-19.745	-2.80624		39	671	5.81222	347	867	40.0231	172	1023	16.8133	161	419	38.4248	38480	44462	86.5458	1491	2956	50.4398	118	1068	11.0487	212	16378	1.29442	184	626	29.393	424	1130	37.5221	784	15654	5.0083	186	900	20.6667	479	1075
Species
2016	#OTU ID	C: mean rel. freq. (%)	C: std. dev. (%)	Fg: mean rel. freq. (%)	Fg: std. dev. (%)	p-values	p-values (corrected)	Difference between means	95.0% lower CI	95.0% upper CI	Note	16T1	16T1: parent seq. count	16T1: rel. freq. (%)	16T10	16T10: parent seq. count	16T10: rel. freq. (%)	16T13	16T13: parent seq. count	16T13: rel. freq. (%)	16T14	16T14: parent seq. count	16T14: rel. freq. (%)	16T16	16T16: parent seq. count	16T16: rel. freq. (%)	16T17	16T17: parent seq. count	16T17: rel. freq. (%)	16T19	16T19: parent seq. count	16T19: rel. freq. (%)	16T20	16T20: parent seq. count	16T20: rel. freq. (%)	16T21	16T21: parent seq. count	16T21: rel. freq. (%)	16T26	16T26: parent seq. count	16T26: rel. freq. (%)	16T27	16T27: parent seq. count	16T27: rel. freq. (%)	16T28	16T28: parent seq. count	16T28: rel. freq. (%)	16T3	16T3: parent seq. count
	D_0__Bacteria;D_1__Proteobacteria;D_2__Gammaproteobacteria;D_3__Xanthomonadales;D_4__Xanthomonadaceae;D_5__Stenotrophomonas;__	3.43247	3.64108	7.20997	9.64425	0.027972	0.0452158	-3.7775	-7.19059	-0.861409		161	17387	0.925979	9	698	1.2894	35	25354	0.138045	31	1133	2.7361	2147	15131	14.1894	68	2255	3.01552	230	1936	11.8802	1555	12565	12.3756	73	22251	0.328075	14	20490	0.068326	23	11727	0.196129	64	5693	1.12419	193	2276
2017	#OTU ID	C: mean rel. freq. (%)	C: std. dev. (%)	Fg: mean rel. freq. (%)	Fg: std. dev. (%)	p-values	p-values (corrected)	Difference between means	95.0% lower CI	95.0% upper CI	Note	17T1	17T1: parent seq. count	17T1: rel. freq. (%)	17T10	17T10: parent seq. count	17T10: rel. freq. (%)	17T16	17T16: parent seq. count	17T16: rel. freq. (%)	17T18	17T18: parent seq. count	17T18: rel. freq. (%)	17T20	17T20: parent seq. count	17T20: rel. freq. (%)	17T22	17T22: parent seq. count	17T22: rel. freq. (%)	17T24	17T24: parent seq. count	17T24: rel. freq. (%)	17T26	17T26: parent seq. count	17T26: rel. freq. (%)	17T27	17T27: parent seq. count	17T27: rel. freq. (%)	17T28	17T28: parent seq. count	17T28: rel. freq. (%)	17T29	17T29: parent seq. count	17T29: rel. freq. (%)	17T33	17T33: parent seq. count	17T33: rel. freq. (%)	17T34	17T34: parent seq. count
	D_0__Bacteria;D_1__Proteobacteria;D_2__Alphaproteobacteria;D_3__Rhizobiales;D_4__Rhizobiaceae;D_5__Phyllobacterium;Ambiguous_taxa	1.12254	2.70368	0.0571656	0.284584	0.001998	0.00385765	1.06538	0.342987	1.88096		9	671	1.34128	0	867	0	37	1023	3.61681	30	419	7.1599	0	44462	0	29	2956	0.981055	0	1068	0	0	16378	0	7	626	1.11821	0	1130	0	18	15654	0.114987	7	900	0.777778	35	1075
	D_0__Bacteria;D_1__Proteobacteria;D_2__Gammaproteobacteria;D_3__Betaproteobacteriales;D_4__Burkholderiaceae;D_5__Delftia;__	0.498175	1.11844	2.04923	3.62211	0.001998	0.00387343	-1.55105	-2.69931	-0.468078		0	671	0	14	867	1.61476	11	1023	1.07527	0	419	0	19	44462	0.0427331	0	2956	0	0	1068	0	0	16378	0	0	626	0	0	1130	0	0	15654	0	0	900	0	0	1075
	D_0__Bacteria;D_1__Proteobacteria;D_2__Gammaproteobacteria;D_3__Enterobacteriales;D_4__Enterobacteriaceae;__;__	32.7307	19.4231	43.9833	19.5939	0.015984	0.0269624	-11.2526	-19.9984	-2.59471		39	671	5.81222	347	867	40.0231	172	1023	16.8133	161	419	38.4248	38480	44462	86.5458	1491	2956	50.4398	118	1068	11.0487	212	16378	1.29442	184	626	29.393	424	1130	37.5221	784	15654	5.0083	186	900	20.6667	479	1075
[truncated: 214 more columns]

## Sheet: Dataset1b (Silk base tissues)
Dataset 1b. Summary of TSM taxa that significantly changed in abundance upon Fg infection at each taxonomic level. The statistical calculations were performed using White’s non-parametric t-test at different taxonomical levels in 2016 and 2017 for silk base tissues.
Phylum
2016	#OTU ID	C: mean rel. freq. (%)	C: std. dev. (%)	Fg: mean rel. freq. (%)	Fg: std. dev. (%)	p-values	p-values (corrected)	Difference between means	95.0% lower CI	95.0% upper CI	Note	16B11	16B11: parent seq. count	16B11: rel. freq. (%)	16B14	16B14: parent seq. count	16B14: rel. freq. (%)	16B15	16B15: parent seq. count	16B15: rel. freq. (%)	16B16	16B16: parent seq. count	16B16: rel. freq. (%)	16B23	16B23: parent seq. count	16B23: rel. freq. (%)	16B24	16B24: parent seq. count	16B24: rel. freq. (%)	16B25	16B25: parent seq. count	16B25: rel. freq. (%)	16B26	16B26: parent seq. count	16B26: rel. freq. (%)	16B32	16B32: parent seq. count	16B32: rel. freq. (%)	16B35	16B35: parent seq. count	16B35: rel. freq. (%)	16B37	16B37: parent seq. count	16B37: rel. freq. (%)	16B4	16B4: parent seq. count	16B4: rel. freq. (%)	16B42	16B42: parent seq. count
	D_0__Bacteria;D_1__Acidobacteria	1.52736	3.1445	0.321929	0.730303	0.00799201	0.0234052	1.20543	0.310335	2.32722		979	10433	9.38369	4	17953	0.0222804	2	24293	0.00823282	0	11093	0	39	26644	0.146374	123	32658	0.376631	10	37775	0.0264725	39	28513	0.13678	287	27378	1.04829	4	55765	0.00717296	45	51445	0.0874721	25	53294	0.0469096	92	44678
	D_0__Bacteria;D_1__Actinobacteria	2.3933	2.77622	0.691918	2.0283	0.001998	0.00910201	1.70138	0.638194	2.76964		199	10433	1.90741	72	17953	0.401047	1978	24293	8.14226	648	11093	5.84152	363	26644	1.36241	300	32658	0.918611	25	37775	0.0661813	749	28513	2.62687	548	27378	2.00161	793	55765	1.42204	55	51445	0.10691	23	53294	0.0431568	451	44678
	D_0__Bacteria;D_1__Bacteroidetes	5.169	5.17701	1.8811	2.70881	0.001998	0.0102398	3.2879	1.50188	5.1571		1114	10433	10.6777	3919	17953	21.8292	3273	24293	13.473	1268	11093	11.4306	224	26644	0.840715	926	32658	2.83545	537	37775	1.42158	2667	28513	9.35363	388	27378	1.4172	4848	55765	8.69363	342	51445	0.664788	775	53294	1.4542	1021	44678
	D_0__Bacteria;D_1__Proteobacteria	79.9787	16.721	91.3892	16.3532	0.003996	0.0148942	-11.4105	-18.735	-4.04414		4314	10433	41.3496	13550	17953	75.4749	17416	24293	71.6914	8501	11093	76.6339	17830	26644	66.9194	30852	32658	94.47	37157	37775	98.364	23121	28513	81.0893	18891	27378	69.0007	49559	55765	88.8712	48977	51445	95.2026	47214	53294	88.5916	40110	44678
2017	#OTU ID	C: mean rel. freq. (%)	C: std. dev. (%)	Fg: mean rel. freq. (%)	Fg: std. dev. (%)	p-values	p-values (corrected)	Difference between means	95.0% lower CI	95.0% upper CI	Note	17B1-2	17B1-2: parent seq. count	17B1-2: rel. freq. (%)	17B10-2	17B10-2: parent seq. count	17B10-2: rel. freq. (%)	17B15-2	17B15-2: parent seq. count	17B15-2: rel. freq. (%)	17B16-2	17B16-2: parent seq. count	17B16-2: rel. freq. (%)	17B18	17B18: parent seq. count	17B18: rel. freq. (%)	17B19	17B19: parent seq. count	17B19: rel. freq. (%)	17B25	17B25: parent seq. count	17B25: rel. freq. (%)	17B26	17B26: parent seq. count	17B26: rel. freq. (%)	17B29	17B29: parent seq. count	17B29: rel. freq. (%)	17B32	17B32: parent seq. count	17B32: rel. freq. (%)	17B33	17B33: parent seq. count	17B33: rel. freq. (%)	17B34	17B34: parent seq. count	17B34: rel. freq. (%)	17B36	17B36: parent seq. count
	D_0__Bacteria;D_1__Actinobacteria	2.18928	3.61426	0.343862	1.21128	0.002997	0.00805445	1.84541	0.711904	3.11204		38	31578	0.120337	40	6867	0.582496	24	4926	0.487211	726	10140	7.15976	215	22963	0.936289	289	2943	9.81991	192	26052	0.736988	2	44927	0.00445167	42	49271	0.0852428	413	5437	7.5961	364	11199	3.25029	218	10517	2.07283	190	12904
	D_0__Bacteria;D_1__Bacteroidetes	2.55708	3.79919	0.890205	2.83629	0.01998	0.0409115	1.66688	0.298934	3.26073		723	31578	2.28957	192	6867	2.79598	36	4926	0.730816	128	10140	1.26233	99	22963	0.431128	105	2943	3.56779	436	26052	1.67358	465	44927	1.03501	20	49271	0.0405918	692	5437	12.7276	191	11199	1.70551	512	10517	4.86831	2732	12904
Class
2016	#OTU ID	C: mean rel. freq. (%)	C: std. dev. (%)	Fg: mean rel. freq. (%)	Fg: std. dev. (%)	p-values	p-values (corrected)	Difference between means	95.0% lower CI	95.0% upper CI	Note	16B11	16B11: parent seq. count	16B11: rel. freq. (%)	16B14	16B14: parent seq. count	16B14: rel. freq. (%)	16B15	16B15: parent seq. count	16B15: rel. freq. (%)	16B16	16B16: parent seq. count	16B16: rel. freq. (%)	16B23	16B23: parent seq. count	16B23: rel. freq. (%)	16B24	16B24: parent seq. count	16B24: rel. freq. (%)	16B25	16B25: parent seq. count	16B25: rel. freq. (%)	16B26	16B26: parent seq. count	16B26: rel. freq. (%)	16B32	16B32: parent seq. count	16B32: rel. freq. (%)	16B35	16B35: parent seq. count	16B35: rel. freq. (%)	16B37	16B37: parent seq. count	16B37: rel. freq. (%)	16B4	16B4: parent seq. count	16B4: rel. freq. (%)	16B42	16B42: parent seq. count
	D_0__Bacteria;D_1__Actinobacteria;D_2__Actinobacteria	1.94498	2.22324	0.584585	1.67898	0.001998	0.00672055	1.3604	0.503426	2.18592		22	10433	0.210869	72	17953	0.401047	1929	24293	7.94056	648	11093	5.84152	237	26644	0.889506	300	32658	0.918611	25	37775	0.0661813	667	28513	2.33928	395	27378	1.44276	793	55765	1.42204	55	51445	0.10691	21	53294	0.0394041	430	44678
	D_0__Bacteria;D_1__Bacteroidetes;D_2__Bacteroidia	5.06462	5.09909	1.84765	2.63142	0.001998	0.00715414	3.21697	1.47882	5.05003		1114	10433	10.6777	3919	17953	21.8292	3219	24293	13.2507	1268	11093	11.4306	224	26644	0.840715	886	32658	2.71296	534	37775	1.41363	2667	28513	9.35363	388	27378	1.4172	4848	55765	8.69363	340	51445	0.6609	775	53294	1.4542	1021	44678
	D_0__Bacteria;D_1__Proteobacteria;D_2__Deltaproteobacteria	2.46153	4.28859	0.647395	1.4754	0.00599401	0.0166334	1.81413	0.517046	3.44909		1020	10433	9.77667	131	17953	0.729683	613	24293	2.52336	698	11093	6.29226	251	26644	0.942051	66	32658	0.202094	21	37775	0.0555923	762	28513	2.67247	40	27378	0.146103	52	55765	0.0932485	0	51445	0	11	53294	0.0206402	92	44678
	D_0__Bacteria;D_1__Proteobacteria;D_2__Gammaproteobacteria	62.5315	24.5393	81.3422	23.229	0.001998	0.00693057	-18.8107	-29.6969	-7.96087		2614	10433	25.0551	7894	17953	43.9704	9991	24293	41.1271	5295	11093	47.7328	9170	26644	34.4168	27673	32658	84.7357	33827	37775	89.5486	16704	28513	58.5838	14317	27378	52.2938	41964	55765	75.2515	48546	51445	94.3649	44448	53294	83.4015	35964	44678
2017	#OTU ID	C: mean rel. freq. (%)	C: std. dev. (%)	Fg: mean rel. freq. (%)	Fg: std. dev. (%)	p-values	p-values (corrected)	Difference between means	95.0% lower CI	95.0% upper CI	Note	17B1-2	17B1-2: parent seq. count	17B1-2: rel. freq. (%)	17B10-2	17B10-2: parent seq. count	17B10-2: rel. freq. (%)	17B15-2	17B15-2: parent seq. count	17B15-2: rel. freq. (%)	17B16-2	17B16-2: parent seq. count	17B16-2: rel. freq. (%)	17B18	17B18: parent seq. count	17B18: rel. freq. (%)	17B19	17B19: parent seq. count	17B19: rel. freq. (%)	17B25	17B25: parent seq. count	17B25: rel. freq. (%)	17B26	17B26: parent seq. count	17B26: rel. freq. (%)	17B29	17B29: parent seq. count	17B29: rel. freq. (%)	17B32	17B32: parent seq. count	17B32: rel. freq. (%)	17B33	17B33: parent seq. count	17B33: rel. freq. (%)	17B34	17B34: parent seq. count	17B34: rel. freq. (%)	17B36	17B36: parent seq. count
	D_0__Bacteria;D_1__Actinobacteria;D_2__Actinobacteria	1.77867	3.01526	0.288607	0.989663	0.001998	0.00454091	1.49006	0.605719	2.49009		38	31578	0.120337	40	6867	0.582496	24	4926	0.487211	439	10140	4.32939	170	22963	0.740321	289	2943	9.81991	129	26052	0.495164	2	44927	0.00445167	42	49271	0.0852428	413	5437	7.5961	327	11199	2.9199	218	10517	2.07283	63	12904
	D_0__Bacteria;D_1__Bacteroidetes;D_2__Bacteroidia	2.48672	3.48872	0.888931	2.83661	0.026973	0.0473211	1.59779	0.293303	2.91032		723	31578	2.28957	192	6867	2.79598	36	4926	0.730816	128	10140	1.26233	99	22963	0.431128	105	2943	3.56779	426	26052	1.63519	465	44927	1.03501	20	49271	0.0405918	692	5437	12.7276	191	11199	1.70551	512	10517	4.86831	2393	12904
	D_0__Bacteria;D_1__Proteobacteria;D_2__Deltaproteobacteria	1.20092	3.2282	0.0211798	0.0577369	0.000999001	0.00333	1.17974	0.425152	2.25289		11	31578	0.0348344	14	6867	0.203874	29	4926	0.588713	195	10140	1.92308	55	22963	0.239516	66	2943	2.24261	34	26052	0.130508	0	44927	0	4	49271	0.00811837	0	5437	0	134	11199	1.19654	0	10517	0	2582	12904
	D_0__Bacteria;D_1__Proteobacteria;D_2__Gammaproteobacteria	80.609	17.4272	89.7146	15.6526	0.017982	0.0326946	-9.10555	-16.0235	-1.52494		30666	31578	97.1119	5772	6867	84.0542	4417	4926	89.6671	7982	10140	78.7179	20648	22963	89.9186	1667	2943	56.6429	24543	26052	94.2077	43123	44927	95.9846	49101	49271	99.655	2493	5437	45.8525	6472	11199	57.7909	6504	10517	61.8427	3429	12904
Order
2016	#OTU ID	C: mean rel. freq. (%)	C: std. dev. (%)	Fg: mean rel. freq. (%)	Fg: std. dev. (%)	p-values	p-values (corrected)	Difference between means	95.0% lower CI	95.0% upper CI	Note	16B11	16B11: parent seq. count	16B11: rel. freq. (%)	16B14	16B14: parent seq. count	16B14: rel. freq. (%)	16B15	16B15: parent seq. count	16B15: rel. freq. (%)	16B16	16B16: parent seq. count	16B16: rel. freq. (%)	16B23	16B23: parent seq. count	16B23: rel. freq. (%)	16B24	16B24: parent seq. count	16B24: rel. freq. (%)	16B25	16B25: parent seq. count	16B25: rel. freq. (%)	16B26	16B26: parent seq. count	16B26: rel. freq. (%)	16B32	16B32: parent seq. count	16B32: rel. freq. (%)	16B35	16B35: parent seq. count	16B35: rel. freq. (%)	16B37	16B37: parent seq. count	16B37: rel. freq. (%)	16B4	16B4: parent seq. count	16B4: rel. freq. (%)	16B42	16B42: parent seq. count
	D_0__Bacteria;D_1__Bacteroidetes;D_2__Bacteroidia;D_3__Bacteroidales	1.61974	2.63266	0.326816	0.970434	0.004995	0.016546	1.29292	0.512985	2.19646		848	10433	8.12806	37	17953	0.206094	43	24293	0.177006	383	11093	3.45263	138	26644	0.51794	38	32658	0.116357	11	37775	0.0291198	532	28513	1.86582	300	27378	1.09577	29	55765	0.0520039	21	51445	0.0408203	2	53294	0.00375277	31	44678
	D_0__Bacteria;D_1__Proteobacteria;D_2__Alphaproteobacteria;D_3__Rhizobiales	3.28027	2.86928	1.60827	2.68886	0.012987	0.0374082	1.672	0.500931	3.00443		655	10433	6.27816	782	17953	4.35582	1777	24293	7.31486	767	11093	6.91427	515	26644	1.93289	1028	32658	3.14777	766	37775	2.0278	1569	28513	5.50275	221	27378	0.807217	2129	55765	3.81781	65	51445	0.126349	99	53294	0.185762	1527	44678
	D_0__Bacteria;D_1__Proteobacteria;D_2__Deltaproteobacteria;D_3__Syntrophobacterales	1.26731	2.62641	0.259581	0.530119	0.00599401	0.01961	1.00773	0.293089	1.96395		636	10433	6.09604	38	17953	0.211664	21	24293	0.0864447	421	11093	3.79519	251	26644	0.942051	63	32658	0.192908	19	37775	0.0502978	160	28513	0.561148	37	27378	0.135145	4	55765	0.00717296	0	51445	0	11	53294	0.0206402	0	44678
2017	#OTU ID	C: mean rel. freq. (%)	C: std. dev. (%)	Fg: mean rel. freq. (%)	Fg: std. dev. (%)	p-values	p-values (corrected)	Difference between means	95.0% lower CI	95.0% upper CI	Note	17B1-2	17B1-2: parent seq. count	17B1-2: rel. freq. (%)	17B10-2	17B10-2: parent seq. count	17B10-2: rel. freq. (%)	17B15-2	17B15-2: parent seq. count	17B15-2: rel. freq. (%)	17B16-2	17B16-2: parent seq. count	17B16-2: rel. freq. (%)	17B18	17B18: parent seq. count	17B18: rel. freq. (%)	17B19	17B19: parent seq. count	17B19: rel. freq. (%)	17B25	17B25: parent seq. count	17B25: rel. freq. (%)	17B26	17B26: parent seq. count	17B26: rel. freq. (%)	17B29	17B29: parent seq. count	17B29: rel. freq. (%)	17B32	17B32: parent seq. count	17B32: rel. freq. (%)	17B33	17B33: parent seq. count	17B33: rel. freq. (%)	17B34	17B34: parent seq. count	17B34: rel. freq. (%)	17B36	17B36: parent seq. count
	D_0__Bacteria;D_1__Proteobacteria;D_2__Alphaproteobacteria;D_3__Rhizobiales	2.16101	2.19805	0.347862	0.619526	0.000999001	0.00291375	1.81314	1.14878	2.51975		18	31578	0.0570017	332	6867	4.83472	59	4926	1.19773	154	10140	1.51874	246	22963	1.07129	213	2943	7.23751	11	26052	0.0422232	27	44927	0.0600975	8	49271	0.0162367	318	5437	5.84881	580	11199	5.17903	488	10517	4.64011	220	12904
	D_0__Bacteria;D_1__Proteobacteria;D_2__Alphaproteobacteria;D_3__Sphingomonadales	2.62692	2.40051	0.873082	0.891392	0.000999001	0.0033075	1.75384	1.03826	2.60754		52	31578	0.164672	185	6867	2.69404	147	4926	2.98417	294	10140	2.89941	233	22963	1.01468	232	2943	7.88311	307	26052	1.17841	9	44927	0.0200325	64	49271	0.129894	96	5437	1.76568	576	11199	5.14332	29	10517	0.275744	104	12904
	D_0__Bacteria;D_1__Proteobacteria;D_2__Gammaproteobacteria;D_3__Betaproteobacteriales	4.29517	3.02414	1.96472	2.9002	0.001998	0.00418385	2.33045	0.947297	3.53543		16	31578	0.0506682	555	6867	8.08213	342	4926	6.94275	1015	10140	10.0099	573	22963	2.49532	61	2943	2.07271	596	26052	2.28773	345	44927	0.767912	13	49271	0.0263847	0	5437	0	517	11199	4.61648	323	10517	3.07122	357	12904
	D_0__Bacteria;D_1__Proteobacteria;D_2__Gammaproteobacteria;D_3__Enterobacteriales	65.1898	20.2755	81.9412	17.7694	0.000999001	0.00257637	-16.7514	-24.8102	-8.83712		30511	31578	96.6211	4609	6867	67.1181	3160	4926	64.1494	5876	10140	57.9487	19477	22963	84.8191	1323	2943	44.9541	22834	26052	87.6478	22565	44927	50.2259	48878	49271	99.2024	1417	5437	26.0622	4318	11199	38.557	5026	10517	47.7893	2617	12904
	D_0__Bacteria;D_1__Proteobacteria;D_2__Gammaproteobacteria;D_3__Pseudomonadales	7.24435	7.54702	3.47964	3.39613	0.001998	0.00421992	3.76471	1.3395	6.38491		132	31578	0.418013	396	6867	5.76671	566	4926	11.4901	453	10140	4.46746	434	22963	1.89	207	2943	7.03364	771	26052	2.95947	20193	44927	44.9462	193	49271	0.391711	179	5437	3.29226	1059	11199	9.4562	532	10517	5.05848	220	12904
Family
2016	#OTU ID	C: mean rel. freq. (%)	C: std. dev. (%)	Fg: mean rel. freq. (%)	Fg: std. dev. (%)	p-values	p-values (corrected)	Difference between means	95.0% lower CI	95.0% upper CI	Note	16B11	16B11: parent seq. count	16B11: rel. freq. (%)	16B14	16B14: parent seq. count	16B14: rel. freq. (%)	16B15	16B15: parent seq. count	16B15: rel. freq. (%)	16B16	16B16: parent seq. count	16B16: rel. freq. (%)	16B23	16B23: parent seq. count	16B23: rel. freq. (%)	16B24	16B24: parent seq. count	16B24: rel. freq. (%)	16B25	16B25: parent seq. count	16B25: rel. freq. (%)	16B26	16B26: parent seq. count	16B26: rel. freq. (%)	16B32	16B32: parent seq. count	16B32: rel. freq. (%)	16B35	16B35: parent seq. count	16B35: rel. freq. (%)	16B37	16B37: parent seq. count	16B37: rel. freq. (%)	16B4	16B4: parent seq. count	16B4: rel. freq. (%)	16B42	16B42: parent seq. count
	D_0__Bacteria;D_1__Proteobacteria;D_2__Alphaproteobacteria;D_3__Rhizobiales;D_4__Beijerinckiaceae	1.87458	2.39015	0.563634	1.30011	0.003996	0.0128505	1.31095	0.470464	2.17795		468	10433	4.48577	138	17953	0.768674	842	24293	3.46602	350	11093	3.15514	505	26644	1.89536	539	32658	1.65044	371	37775	0.982131	1137	28513	3.98765	114	27378	0.416393	522	55765	0.936071	15	51445	0.0291574	12	53294	0.0225166	656	44678
2017	#OTU ID	C: mean rel. freq. (%)	C: std. dev. (%)	Fg: mean rel. freq. (%)	Fg: std. dev. (%)	p-values	p-values (corrected)	Difference between means	95.0% lower CI	95.0% upper CI	Note	17B1-2	17B1-2: parent seq. count	17B1-2: rel. freq. (%)	17B10-2	17B10-2: parent seq. count	17B10-2: rel. freq. (%)	17B15-2	17B15-2: parent seq. count	17B15-2: rel. freq. (%)	17B16-2	17B16-2: parent seq. count	17B16-2: rel. freq. (%)	17B18	17B18: parent seq. count	17B18: rel. freq. (%)	17B19	17B19: parent seq. count	17B19: rel. freq. (%)	17B25	17B25: parent seq. count	17B25: rel. freq. (%)	17B26	17B26: parent seq. count	17B26: rel. freq. (%)	17B29	17B29: parent seq. count	17B29: rel. freq. (%)	17B32	17B32: parent seq. count	17B32: rel. freq. (%)	17B33	17B33: parent seq. count	17B33: rel. freq. (%)	17B34	17B34: parent seq. count	17B34: rel. freq. (%)	17B36	17B36: parent seq. count
	D_0__Bacteria;D_1__Proteobacteria;D_2__Alphaproteobacteria;D_3__Sphingomonadales;D_4__Sphingomonadaceae	2.62692	2.40051	0.873082	0.891392	0.000999001	0.00252074	1.75384	0.957567	2.54852		52	31578	0.164672	185	6867	2.69404	147	4926	2.98417	294	10140	2.89941	233	22963	1.01468	232	2943	7.88311	307	26052	1.17841	9	44927	0.0200325	64	49271	0.129894	96	5437	1.76568	576	11199	5.14332	29	10517	0.275744	104	12904
	D_0__Bacteria;D_1__Proteobacteria;D_2__Gammaproteobacteria;D_3__Betaproteobacteriales;D_4__Burkholderiaceae	3.77972	2.74729	1.80966	2.75737	0.002997	0.00647114	1.97005	0.707475	3.08611		16	31578	0.0506682	555	6867	8.08213	342	4926	6.94275	969	10140	9.55621	573	22963	2.49532	61	2943	2.07271	590	26052	2.2647	345	44927	0.767912	13	49271	0.0263847	0	5437	0	493	11199	4.40218	323	10517	3.07122	178	12904
	D_0__Bacteria;D_1__Proteobacteria;D_2__Gammaproteobacteria;D_3__Enterobacteriales;D_4__Enterobacteriaceae	65.1898	20.2755	81.9412	17.7694	0.000999001	0.00336098	-16.7514	-24.828	-8.78881		30511	31578	96.6211	4609	6867	67.1181	3160	4926	64.1494	5876	10140	57.9487	19477	22963	84.8191	1323	2943	44.9541	22834	26052	87.6478	22565	44927	50.2259	48878	49271	99.2024	1417	5437	26.0622	4318	11199	38.557	5026	10517	47.7893	2617	12904
	D_0__Bacteria;D_1__Proteobacteria;D_2__Gammaproteobacteria;D_3__Pseudomonadales;D_4__Moraxellaceae	3.46626	6.27772	1.28795	2.16675	0.00699301	0.0137329	2.17831	0.552042	4.46453		103	31578	0.326176	306	6867	4.45609	148	4926	3.00447	84	10140	0.828402	195	22963	0.849192	87	2943	2.95617	459	26052	1.76186	18048	44927	40.1718	183	49271	0.371415	6	5437	0.110355	119	11199	1.06259	210	10517	1.99677	90	12904
	D_0__Bacteria;D_1__Proteobacteria;D_2__Gammaproteobacteria;D_3__Pseudomonadales;D_4__Pseudomonadaceae	3.77809	3.57839	2.19169	1.94194	0.010989	0.0192308	1.5864	0.406283	2.82448		29	31578	0.0918361	90	6867	1.31062	418	4926	8.48559	369	10140	3.63905	239	22963	1.0408	120	2943	4.07747	312	26052	1.1976	2145	44927	4.77441	10	49271	0.0202959	173	5437	3.1819	940	11199	8.39361	322	10517	3.06171	130	12904
Genus
2016	#OTU ID	C: mean rel. freq. (%)	C: std. dev. (%)	Fg: mean rel. freq. (%)	Fg: std. dev. (%)	p-values	p-values (corrected)	Difference between means	95.0% lower CI	95.0% upper CI	Note	16B11	16B11: parent seq. count	16B11: rel. freq. (%)	16B14	16B14: parent seq. count	16B14: rel. freq. (%)	16B15	16B15: parent seq. count	16B15: rel. freq. (%)	16B16	16B16: parent seq. count	16B16: rel. freq. (%)	16B23	16B23: parent seq. count	16B23: rel. freq. (%)	16B24	16B24: parent seq. count	16B24: rel. freq. (%)	16B25	16B25: parent seq. count	16B25: rel. freq. (%)	16B26	16B26: parent seq. count	16B26: rel. freq. (%)	16B32	16B32: parent seq. count	16B32: rel. freq. (%)	16B35	16B35: parent seq. count	16B35: rel. freq. (%)	16B37	16B37: parent seq. count	16B37: rel. freq. (%)	16B4	16B4: parent seq. count	16B4: rel. freq. (%)	16B42	16B42: parent seq. count
	D_0__Bacteria;D_1__Proteobacteria;D_2__Alphaproteobacteria;D_3__Rhizobiales;D_4__Beijerinckiaceae;D_5__Methylobacterium	1.83172	2.37312	0.51936	1.18507	0.000999001	0.00444121	1.31236	0.528486	2.23327		468	10433	4.48577	138	17953	0.768674	833	24293	3.42897	350	11093	3.15514	505	26644	1.89536	539	32658	1.65044	371	37775	0.982131	1137	28513	3.98765	114	27378	0.416393	516	55765	0.925312	15	51445	0.0291574	12	53294	0.0225166	656	44678
	D_0__Bacteria;D_1__Proteobacteria;D_2__Gammaproteobacteria;D_3__Enterobacteriales;D_4__Enterobacteriaceae;__	22.4089	16.0189	34.3455	20.6828	0.00899101	0.0241929	-11.9366	-20.6341	-3.61599		1512	10433	14.4925	1103	17953	6.14382	1318	24293	5.42543	1553	11093	13.9998	6478	26644	24.3132	11753	32658	35.9881	572	37775	1.51423	5474	28513	19.1983	9405	27378	34.3524	14414	55765	25.8478	32504	51445	63.182	24496	53294	45.9639	9720	44678
	D_0__Bacteria;D_1__Proteobacteria;D_2__Gammaproteobacteria;D_3__Enterobacteriales;D_4__Enterobacteriaceae;D_5__Serratia	2.06758	2.37138	4.17088	5.15124	0.018981	0.0467665	-2.1033	-3.85229	-0.483736		90	10433	0.862647	66	17953	0.367627	51	24293	0.209937	216	11093	1.94717	211	26644	0.791923	293	32658	0.897177	612	37775	1.62012	395	28513	1.38533	490	27378	1.78976	370	55765	0.663499	217	51445	0.42181	3363	53294	6.31028	1706	44678
2017	#OTU ID	C: mean rel. freq. (%)	C: std. dev. (%)	Fg: mean rel. freq. (%)	Fg: std. dev. (%)	p-values	p-values (corrected)	Difference between means	95.0% lower CI	95.0% upper CI	Note	17B1-2	17B1-2: parent seq. count	17B1-2: rel. freq. (%)	17B10-2	17B10-2: parent seq. count	17B10-2: rel. freq. (%)	17B15-2	17B15-2: parent seq. count	17B15-2: rel. freq. (%)	17B16-2	17B16-2: parent seq. count	17B16-2: rel. freq. (%)	17B18	17B18: parent seq. count	17B18: rel. freq. (%)	17B19	17B19: parent seq. count	17B19: rel. freq. (%)	17B25	17B25: parent seq. count	17B25: rel. freq. (%)	17B26	17B26: parent seq. count	17B26: rel. freq. (%)	17B29	17B29: parent seq. count	17B29: rel. freq. (%)	17B32	17B32: parent seq. count	17B32: rel. freq. (%)	17B33	17B33: parent seq. count	17B33: rel. freq. (%)	17B34	17B34: parent seq. count	17B34: rel. freq. (%)	17B36	17B36: parent seq. count
	D_0__Bacteria;D_1__Proteobacteria;D_2__Alphaproteobacteria;D_3__Sphingomonadales;D_4__Sphingomonadaceae;D_5__Sphingomonas	2.23313	2.0655	0.803125	0.801752	0.000999001	0.00312508	1.43001	0.735304	2.1489		52	31578	0.164672	185	6867	2.69404	142	4926	2.88266	270	10140	2.66272	211	22963	0.918869	193	2943	6.55793	237	26052	0.909719	9	44927	0.0200325	64	49271	0.129894	96	5437	1.76568	544	11199	4.85758	29	10517	0.275744	104	12904
	D_0__Bacteria;D_1__Proteobacteria;D_2__Gammaproteobacteria;D_3__Enterobacteriales;D_4__Enterobacteriaceae;__	36.9692	18.9282	49.6231	24.8356	0.014985	0.0251583	-12.6539	-22.1984	-3.22244		297	31578	0.940528	3424	6867	49.8617	2188	4926	44.4174	3848	10140	37.9487	7319	22963	31.873	779	2943	26.4696	13964	26052	53.6005	17195	44927	38.2732	214	49271	0.434333	988	5437	18.1718	3491	11199	31.1724	4539	10517	43.1587	2226	12904
	D_0__Bacteria;D_1__Proteobacteria;D_2__Gammaproteobacteria;D_3__Enterobacteriales;D_4__Enterobacteriaceae;D_5__Serratia	2.88038	4.53429	0.89399	2.15184	0.012987	0.0220058	1.98639	0.545393	3.59159		17	31578	0.0538349	57	6867	0.830057	570	4926	11.5713	1084	10140	10.6903	0	22963	0	18	2943	0.611621	0	26052	0	507	44927	1.1285	0	49271	0	0	5437	0	0	11199	0	0	10517	0	0	12904
	D_0__Bacteria;D_1__Proteobacteria;D_2__Gammaproteobacteria;D_3__Pseudomonadales;D_4__Moraxellaceae;D_5__Acinetobacter	3.39889	6.28308	1.27523	2.153	0.00899101	0.0170503	2.12366	0.421126	4.2085		103	31578	0.326176	306	6867	4.45609	148	4926	3.00447	84	10140	0.828402	181	22963	0.788225	87	2943	2.95617	450	26052	1.72731	18048	44927	40.1718	177	49271	0.359238	6	5437	0.110355	100	11199	0.892937	210	10517	1.99677	90	12904
	D_0__Bacteria;D_1__Proteobacteria;D_2__Gammaproteobacteria;D_3__Pseudomonadales;D_4__Pseudomonadaceae;D_5__Pseudomonas	3.71057	3.60757	2.19169	1.94194	0.015984	0.026713	1.51888	0.392456	2.91158		29	31578	0.0918361	90	6867	1.31062	418	4926	8.48559	369	10140	3.63905	239	22963	1.0408	120	2943	4.07747	312	26052	1.1976	2145	44927	4.77441	10	49271	0.0202959	173	5437	3.1819	940	11199	8.39361	63	10517	0.59903	130	12904
Species
2016	#OTU ID	C: mean rel. freq. (%)	C: std. dev. (%)	Fg: mean rel. freq. (%)	Fg: std. dev. (%)	p-values	p-values (corrected)	Difference between means	95.0% lower CI	95.0% upper CI	Note	16B11	16B11: parent seq. count	16B11: rel. freq. (%)	16B14	16B14: parent seq. count	16B14: rel. freq. (%)	16B15	16B15: parent seq. count	16B15: rel. freq. (%)	16B16	16B16: parent seq. count	16B16: rel. freq. (%)	16B23	16B23: parent seq. count	16B23: rel. freq. (%)	16B24	16B24: parent seq. count	16B24: rel. freq. (%)	16B25	16B25: parent seq. count	16B25: rel. freq. (%)	16B26	16B26: parent seq. count	16B26: rel. freq. (%)	16B32	16B32: parent seq. count	16B32: rel. freq. (%)	16B35	16B35: parent seq. count	16B35: rel. freq. (%)	16B37	16B37: parent seq. count	16B37: rel. freq. (%)	16B4	16B4: parent seq. count	16B4: rel. freq. (%)	16B42	16B42: parent seq. count
	D_0__Bacteria;D_1__Proteobacteria;D_2__Alphaproteobacteria;D_3__Sphingomonadales;D_4__Sphingomonadaceae;D_5__Sphingobium;__	1.33876	4.8844	0.19038	0.575008	0.021978	0.0499846	1.14838	0.128061	2.88409		25	10433	0.239624	9	17953	0.0501309	795	24293	3.27255	36	11093	0.324529	117	26644	0.439123	32	32658	0.0979852	7	37775	0.0185308	305	28513	1.06969	37	27378	0.135145	63	55765	0.112974	150	51445	0.291574	0	53294	0	85	44678
	D_0__Bacteria;D_1__Proteobacteria;D_2__Gammaproteobacteria;D_3__Enterobacteriales;D_4__Enterobacteriaceae;__;__	22.4089	16.0189	34.3455	20.6828	0.004995	0.0134177	-11.9366	-20.2989	-4.54481		1512	10433	14.4925	1103	17953	6.14382	1318	24293	5.42543	1553	11093	13.9998	6478	26644	24.3132	11753	32658	35.9881	572	37775	1.51423	5474	28513	19.1983	9405	27378	34.3524	14414	55765	25.8478	32504	51445	63.182	24496	53294	45.9639	9720	44678
	D_0__Bacteria;D_1__Proteobacteria;D_2__Gammaproteobacteria;D_3__Enterobacteriales;D_4__Enterobacteriaceae;D_5__Serratia;__	2.06758	2.37138	4.17088	5.15124	0.014985	0.0346796	-2.1033	-3.89747	-0.422087		90	10433	0.862647	66	17953	0.367627	51	24293	0.209937	216	11093	1.94717	211	26644	0.791923	293	32658	0.897177	612	37775	1.62012	395	28513	1.38533	490	27378	1.78976	370	55765	0.663499	217	51445	0.42181	3363	53294	6.31028	1706	44678
2017	#OTU ID	C: mean rel. freq. (%)	C: std. dev. (%)	Fg: mean rel. freq. (%)	Fg: std. dev. (%)	p-values	p-values (corrected)	Difference between means	95.0% lower CI	95.0% upper CI	Note	17B1-2	17B1-2: parent seq. count	17B1-2: rel. freq. (%)	17B10-2	17B10-2: parent seq. count	17B10-2: rel. freq. (%)	17B15-2	17B15-2: parent seq. count	17B15-2: rel. freq. (%)	17B16-2	17B16-2: parent seq. count	17B16-2: rel. freq. (%)	17B18	17B18: parent seq. count	17B18: rel. freq. (%)	17B19	17B19: parent seq. count	17B19: rel. freq. (%)	17B25	17B25: parent seq. count	17B25: rel. freq. (%)	17B26	17B26: parent seq. count	17B26: rel. freq. (%)	17B29	17B29: parent seq. count	17B29: rel. freq. (%)	17B32	17B32: parent seq. count	17B32: rel. freq. (%)	17B33	17B33: parent seq. count	17B33: rel. freq. (%)	17B34	17B34: parent seq. count	17B34: rel. freq. (%)	17B36	17B36: parent seq. count
	D_0__Bacteria;D_1__Proteobacteria;D_2__Alphaproteobacteria;D_3__Sphingomonadales;D_4__Sphingomonadaceae;D_5__Sphingomonas;__	2.19031	2.02058	0.800808	0.799535	0.000999001	0.00276954	1.38951	0.735758	2.03975		52	31578	0.164672	185	6867	2.69404	142	4926	2.88266	270	10140	2.66272	211	22963	0.918869	193	2943	6.55793	237	26052	0.909719	9	44927	0.0200325	64	49271	0.129894	96	5437	1.76568	544	11199	4.85758	29	10517	0.275744	104	12904
	D_0__Bacteria;D_1__Proteobacteria;D_2__Gammaproteobacteria;D_3__Enterobacteriales;D_4__Enterobacteriaceae;__;__	36.9692	18.9282	49.6231	24.8356	0.012987	0.0215097	-12.6539	-21.6928	-2.72951		297	31578	0.940528	3424	6867	49.8617	2188	4926	44.4174	3848	10140	37.9487	7319	22963	31.873	779	2943	26.4696	13964	26052	53.6005	17195	44927	38.2732	214	49271	0.434333	988	5437	18.1718	3491	11199	31.1724	4539	10517	43.1587	2226	12904
	D_0__Bacteria;D_1__Proteobacteria;D_2__Gammaproteobacteria;D_3__Enterobacteriales;D_4__Enterobacteriaceae;D_5__Serratia;__	2.88038	4.53429	0.89399	2.15184	0.016983	0.0278719	1.98639	0.537181	3.59342		17	31578	0.0538349	57	6867	0.830057	570	4926	11.5713	1084	10140	10.6903	0	22963	0	18	2943	0.611621	0	26052	0	507	44927	1.1285	0	49271	0	0	5437	0	0	11199	0	0	10517	0	0	12904
	D_0__Bacteria;D_1__Proteobacteria;D_2__Gammaproteobacteria;D_3__Pseudomonadales;D_4__Moraxellaceae;D_5__Acinetobacter;__	3.33767	6.29152	1.2349	2.15631	0.010989	0.0185414	2.10276	0.415362	4.54731		103	31578	0.326176	283	6867	4.12116	148	4926	3.00447	84	10140	0.828402	181	22963	0.788225	87	2943	2.95617	450	26052	1.72731	18048	44927	40.1718	177	49271	0.359238	6	5437	0.110355	88	11199	0.785784	210	10517	1.99677	90	12904
	D_0__Bacteria;D_1__Proteobacteria;D_2__Gammaproteobacteria;D_3__Pseudomonadales;D_4__Pseudomonadaceae;D_5__Pseudomonas;__	2.85528	2.97437	1.5204	1.50444	0.00699301	0.0129911	1.33488	0.437495	2.47041		29	31578	0.0918361	50	6867	0.72812	200	4926	4.06009	254	10140	2.50493	192	22963	0.836128	109	2943	3.7037	303	26052	1.16306	2132	44927	4.74548	10	49271	0.0202959	173	5437	3.1819	736	11199	6.57202	11	10517	0.104593	96	12904
[truncated: 205 more columns]
